# Supplementary material for: Metformin as an adjuvant treatment for cancer: a systematic review and meta-analysis
Source: Ann Oncol. 2016 Sep 28;27(12):2184–95. doi: 10.1093/annonc/mdw410 (PMC5178140; doi:10.1093/annonc/mdw410)
Supplement: Supplementary Data [file mdw410_supplementary_data.zip]

Archive with 4 entries (4 files):
- mdw410supp_table2.docx
- mdw410supp_data1.docx
- mdw410supp_table1.docx
- mdw410supp_data2.docx
